# Supplementary material for: Diphoterine for Chemical Burns of the Skin: A Systematic Review
Source: Eur Burn J. 2023 Feb 2;4(1):55–68. doi: 10.3390/ebj4010006 (PMC11571839; doi:10.3390/ebj4010006)
Supplement: Supplementary file 1 [file ebj-04-00006-s001.zip]

Archive with 1 entries (1 files):
- ebj-2081954-supplementary.pdf
